# Supplementary material for: Regulation of Expression of Extracellular Matrix Proteins by Differential Target Multiplexed Spinal Cord Stimulation (SCS) and Traditional Low-Rate SCS in a Rat Nerve Injury Model
Source: Biology (Basel). 2023 Mar 31;12(4):537. doi: 10.3390/biology12040537 (PMC10135794; doi:10.3390/biology12040537)
Supplement: Supplementary file 1 [file biology-12-00537-s001.zip]

Archive with 8 entries (8 files):
- Supplementary Figures.pdf
- TableS1.pdf
- TableS2.pdf
- TableS3.pdf
- TableS4.pdf
- TableS5.pdf
- TableS6.pdf
- TableS7.pdf
